# Supplementary material for: The Effectiveness of Mental Health First Aid Training among Undergraduate Students in Switzerland: A Randomized Control Trial
Source: Int J Environ Res Public Health. 2023 Jan 11;20(2):1303. doi: 10.3390/ijerph20021303 (PMC9859566; doi:10.3390/ijerph20021303)
Supplement: Supplementary file 1 [file ijerph-20-01303-s001.zip]

Archive with 1 entries (1 files):
- ijerph-2132693-SI.pdf
